# Supplementary material for: Epidemiology of Dengue in Argentina during the 2010/11 to 2019/20 Seasons: A Contribution to the Burden of Disease
Source: Trop Med Infect Dis. 2024 Feb 10;9(2):45. doi: 10.3390/tropicalmed9020045 (PMC10891897; doi:10.3390/tropicalmed9020045)
Supplement: Supplementary file 1 [file tropicalmed-09-00045-s001.zip]

Archive with 1 entries (1 files):
- tropicalmed-2642712-supplementary.pdf
